# Supplementary material for: Relationship between carotid intima-media thickness and white matter hyperintensities in non-stroke adults: a systematic review
Source: Front Neuroanat. 2024 Jun 6;18:1394766. doi: 10.3389/fnana.2024.1394766 (PMC11188707; doi:10.3389/fnana.2024.1394766)
Supplement: Supplementary file 2 [file Data_Sheet_1.xlsx]

## Sheet: Inclusion
	Study Author	Year of Publication
1	Thurston et al.	2023
2	Wang et al.	2022
3	Inkeri et al.	2021
4	Kocatürk et al.	2020
5	Zhang et al.	2020
6	Zheng el al.	2020
7	Cermakova et al.	2020
8	Chen et al.	2019
9	Della-Morte et al.	2017
10	Devantier et al.	2016

## Sheet: Exclusion
Exclusion					Notes																					Full-text exclusion
Letter to editor	https://www.ahajournals.org/doi/10.1161/STROKEAHA.122.042020?url_ver=Z39.88-2003&rfr_id=ori:rid:crossref.org&rfr_dat=cr_pub%20%200pubmed				Carotid-Intima Media Thickness and White Matter Hyperintensities Severity																					1
No WMH investigated	https://journals.sagepub.com/doi/abs/10.1177/1708538120913738				The association between aortic arterial stiffness, carotid intima-media thickness and carotid plaques
No carotid artery ultrasound	https://link.springer.com/article/10.1007/s40520-022-02223-8#Abs1				cerebral small vessel disease markers in older adults of Amerindian ancestry																					2
	https://cms.galenos.com.tr/Uploads/Article_57388/HTB-60-476-En.pdf				Association Between Cerebral Small Vessel Disease and Intracranial Arterial Calcification
No correlation btwn WMH and IMT done	https://www.ncbi.nlm.nih.gov/pmc/articles/PMC2853882/				Intima-Media Thickness and Regional Cerebral Blood Flow in Older Adults																					3
Cog	https://pubmed.ncbi.nlm.nih.gov/26238813/				Influence of Carotid Stenosis and White Matter Disease on Motor and Cognitive Activation
	https://www.strokejournal.org/article/S1052-3057(06)00145-5/fulltext				Increased Intima Media Thickness and Atherosclerotic Plaques in the Carotid Artery as Risk Factors for Silent Brain Infarcts
Cog	https://pubmed.ncbi.nlm.nih.gov/25502351/				carotid intima-media thickness in predicting longitudinal cognitive function
Cog	https://pubmed.ncbi.nlm.nih.gov/28776906/				Association of subclinical carotid atherosclerosis with immediate memory and other cognitive functions
	https://www.ncbi.nlm.nih.gov/pmc/articles/PMC10623197/				Posttraumatic Stress Disorder Symptoms and Cardiovascular and Brain Health in Women
Arterial stiffness	https://www.ncbi.nlm.nih.gov/pmc/articles/PMC10382013/						Association of Arterial Stiffness and Atherosclerotic Burden With Brain Structural Changes																			4
Arterial stiffness assoc	https://www.ncbi.nlm.nih.gov/pmc/articles/PMC9238713/						Association of Vascular Properties With the Brain White Matter Hyperintensity																			5
No WMH	https://www.ncbi.nlm.nih.gov/pmc/articles/PMC5608757/						Location of Cerebral Microbleeds And Their Association with Carotid Intima-media Thickness
Arterial stiffness & strain	https://www.ncbi.nlm.nih.gov/pmc/articles/PMC5440241/						Relationship between carotid arterial properties and cerebral white matter hyperintensities																			6
Full-text not in English (Portug)	https://pubmed.ncbi.nlm.nih.gov/25409213/						Carotid atherosclerosis and white matter hypodensities: a controversial relationship																			7
IMT not investigated	https://pubmed.ncbi.nlm.nih.gov/21677450/						Increased brachial-ankle pulse wave velocity is independently associated with white matter hyperintensities
CI and no IMT	https://pubmed.ncbi.nlm.nih.gov/26868512/						Low carotid artery wall shear stress is independently associated with brain white-matter hyperintensities and cognitive impairment																			8
		internal or common CA
		periventricular or deep white matter
No IMT	Zhang et al 2021																									9
Stroke	Ishikawa et al 2017																									10
Stroke	Sabayan 2016																									11
TIA	https://pubmed.ncbi.nlm.nih.gov/27027314/						Relationship between leukoaraiosis, carotid intima-media thickness and intima-media thickness variability: Preliminary results
Before 2014=10
	Deleeuw et al 2000
	Pico et al 2002
	Takahashi et al 2006
	Chen 2006
	Shrestha 2009
	Romero 2009
	Shenkin 2010
	Isa 2013
	Shu 2013
	Brisset 2013

## Sheet: Final
Relationship between Carotid Intima-Media Thickness and White Matter Hyperintensities in Non-Stroke Adults: A Systematic Review
P:	Non-stroke adults
I:	MRI and Carotid ultrasound
C:	Demographic factors
O:	CIMT and WMH association
S:	Observational studies
		Wos		Scopus		Pubmed		Total
Duplicates		24		32		NA		56
Full-text screening		4//68		2//90		26//97		32//255		Eligible=10		Exclude (n=22)		Stroke=2	Publication time before 2014=10	Outcomes missing=7	No English full-text=1	Letter to editor=1	TIA=1
No-full texts		2		1		7		10
Full-text retrieved		2//2		1//1		5//7		8//10
Objective	To investigate the relationship between carotid intima-media thickness and white matter hyperintensities in non-stroke adults
Outcomes
	1. CIMT and WHM measures
	2. Patient characteristics/associated factors
	3. Differences (if any) b/w type of WMH or carotid artery stenosis

## Sheet: Screening
Search keywords:						Filters: English language and Human species
“Carotid intima media thickness” and “white matter”						Databases: PubMed, SCOPUS, Web of Science
Number of hits:
PubMed = 97 (05/12/2023)
Web of Science = 68 (22/12/23)
SCOPUS = 90 (05/01/2024)
TOTAL = 255
PUBMED	37/97
																						no full texts
Carotid atherosclerosis, dilation, and stiffness relate to cerebral small vessel disease							https://www.neurology.org/doi/10.1212/WNL.0000000000009319?url_ver=Z39.88-2003&rfr_id=ori:rid:crossref.org&rfr_dat=cr_pub%20%200pubmed															x
Clinical significance of the coexistence of carotid artery plaque and white matter disease in patients with symptomatic cerebral infarction							https://www.sciencedirect.com/science/article/abs/pii/S0303846717302974?via%3Dihub									pdf downloaded						Stroke
Association between the intima-media thickness of the brachiocephalic trunk and white matter hyperintensity in brain MRI										https://pubmed.ncbi.nlm.nih.gov/23842620/						pdf downloaded						2013
Carotid intima-media thickness and cerebral white matter lesions are more advanced in acute ischemic stroke patients with renal dysfunction											https://pubmed.ncbi.nlm.nih.gov/21955864/											Stroke
Arterial stiffness and progression of white matter hyperintensities of presumed vascular origin in community-dwelling older adults of Amerindian ancestry: The Atahualpa Project Cohort											https://www.sciencedirect.com/science/article/abs/pii/S030384672200292X?via%3Dihub											x
Multifractal analysis of deep white matter microstructural changes on MRI in relation to early-stage atherosclerosis										https://www.sciencedirect.com/science/article/abs/pii/S1053811906005362?via%3Dihub						pdf downloaded						2006
Increased brachial-ankle pulse wave velocity is independently associated with white matter hyperintensities									https://pubmed.ncbi.nlm.nih.gov/21677450/													x 2011
WOS	04//68	24 dups
Significance of increased CIMT with coexisting carotid plaques in cerebral white matter lesions in elders								https://pubmed.ncbi.nlm.nih.gov/23392710/					pdf downloaded		x 2013
Association between central systolic blood pressure, white matter lesions in cerebral MRI and carotid atherosclerosis									https://pubmed.ncbi.nlm.nih.gov/19644503/				pdf downloaded		x 2009
Carotid intima–media thickness relative to cognitive impairment in dialysis patients											pdf dpwnloaded
Associations of Arterial Stiffness and Carotid Atherosclerosis with Cerebral Small Vessel Disease in a Rural Community-Based Population											pdf downloaded
Scopus	02//90	32 dups
Cardiac and carotid markers link with accelerated brain atrophy: The AGES–Reykjavik Study											pdf downloaded
Low carotid artery wall shear stress is independently associated with brain white-matter hyperintensities and cognitive impairment								https://pubmed.ncbi.nlm.nih.gov/26868512/							x

## Sheet: NOS
Study	Selection	Comparability	Exposure/	Total Score
			Outcome
Thurston et al.	****	**	***	9
Wang et al.	***	**	***	8
Inkeri et al.	***	*	***	7
Kocatürk et al.	**	*	***	6
Zhang et al.	***	**	***	8
Zheng et al.	**	*	***	6
Cermakova et al.	**	**	***	7
Chen et al.	***	**	***	8
Della-Morte et al.	***	**	***	8
Devantier et al.	***	*	**	6
